# Supplementary material for: Nano-Based Approved Pharmaceuticals for Cancer Treatment: Present and Future Challenges
Source: Biomolecules. 2022 Jun 4;12(6):784. doi: 10.3390/biom12060784 (PMC9221343; doi:10.3390/biom12060784)
Supplement: Supplementary file 1 [file biomolecules-12-00784-s001.zip]

Archive with 1 entries (1 files):
- biomolecules-1742917-supplementary.pdf
